# Supplementary material for: S-Nitrosoglutathione Is Not a Substrate of OATP1B1, but Stimulates Its Expression and Activity
Source: Biomolecules. 2025 Mar 17;15(3):428. doi: 10.3390/biom15030428 (PMC11940419; doi:10.3390/biom15030428)
Supplement: Supplementary file 1 [file biomolecules-15-00428-s001.zip]

Archive with 1 entries (1 files):
- File S1. Original Western Blotting Figures.pdf
